# Supplementary material for: Global and Regional Burden of Bacterial Antimicrobial Resistance in Urinary Tract Infections in 2019
Source: J Clin Med. 2022 May 17;11(10):2817. doi: 10.3390/jcm11102817 (PMC9147874; doi:10.3390/jcm11102817)
Supplement: Supplementary file 1 [file jcm-11-02817-s001.zip]

Archive with 1 entries (1 files):
- jcm-1654425-supplementary.pdf
